# Supplementary material for: SMQVP: A Web Application for Spatial Metabolomics Quality Visualization and Processing
Source: Metabolites. 2025 May 27;15(6):354. doi: 10.3390/metabo15060354 (PMC12195481; doi:10.3390/metabo15060354)
Supplement: Supplementary file 1 [file metabolites-15-00354-s001.zip]

Archive with 1 entries (1 files):
- metabolites-3639782-supplementary.pdf
